# Supplementary material for: The Hourglass and the Early Conservation Models—Co-Existing Patterns of Developmental Constraints in Vertebrates
Source: PLoS Genet. 2013 Apr 25;9(4):e1003476. doi: 10.1371/journal.pgen.1003476 (PMC3636041; doi:10.1371/journal.pgen.1003476)
Supplement: Table S3 — The list of genes belonging to each module. (XLS) [file pgen.1003476.s015.xls]

## Sheet: Module1
ENSDARG00000000183
ENSDARG00000000442
ENSDARG00000001769
ENSDARG00000001912
ENSDARG00000001930
ENSDARG00000002077
ENSDARG00000002285
ENSDARG00000002377
ENSDARG00000002614
ENSDARG00000003068
ENSDARG00000003157
ENSDARG00000003169
ENSDARG00000003208
ENSDARG00000003307
ENSDARG00000003384
ENSDARG00000003398
ENSDARG00000003446
ENSDARG00000003449
ENSDARG00000003769
ENSDARG00000003973
ENSDARG00000004018
ENSDARG00000004154
ENSDARG00000004184
ENSDARG00000004306
ENSDARG00000004405
ENSDARG00000004460
ENSDARG00000004537
ENSDARG00000004574
ENSDARG00000004836
ENSDARG00000004851
ENSDARG00000005033
ENSDARG00000005126
ENSDARG00000005271
ENSDARG00000005544
ENSDARG00000005560
ENSDARG00000005786
ENSDARG00000006145
ENSDARG00000006272
ENSDARG00000006299
ENSDARG00000006308
ENSDARG00000006331
ENSDARG00000006686
ENSDARG00000006705
ENSDARG00000006877
ENSDARG00000006978
ENSDARG00000007025
ENSDARG00000007387
ENSDARG00000007485
ENSDARG00000007566
ENSDARG00000007764
ENSDARG00000007786
ENSDARG00000007869
ENSDARG00000007886
ENSDARG00000008395
ENSDARG00000008884
ENSDARG00000008966
ENSDARG00000009214
ENSDARG00000010031
ENSDARG00000010108
ENSDARG00000010181
ENSDARG00000010301
ENSDARG00000010601
ENSDARG00000010603
ENSDARG00000010654
ENSDARG00000010712
ENSDARG00000010783
ENSDARG00000011072
ENSDARG00000011493
ENSDARG00000011506
ENSDARG00000011570
ENSDARG00000011605
ENSDARG00000011879
ENSDARG00000011945
ENSDARG00000012741
ENSDARG00000012745
ENSDARG00000013222
ENSDARG00000013460
ENSDARG00000013492
ENSDARG00000013542
ENSDARG00000013596
ENSDARG00000013694
ENSDARG00000013705
ENSDARG00000013861
ENSDARG00000014208
ENSDARG00000014480
ENSDARG00000014680
ENSDARG00000014994
ENSDARG00000015176
ENSDARG00000015524
ENSDARG00000015860
ENSDARG00000015907
ENSDARG00000016396
ENSDARG00000017173
ENSDARG00000017316
ENSDARG00000017359
ENSDARG00000017545
ENSDARG00000017703
ENSDARG00000018110
ENSDARG00000018206
ENSDARG00000018411
ENSDARG00000019103
ENSDARG00000019501
ENSDARG00000020009
ENSDARG00000020043
ENSDARG00000020134
ENSDARG00000020145
ENSDARG00000020354
ENSDARG00000020443
ENSDARG00000020656
ENSDARG00000020872
ENSDARG00000020948
ENSDARG00000020957
ENSDARG00000020986
ENSDARG00000021150
ENSDARG00000021827
ENSDARG00000021895
ENSDARG00000022260
ENSDARG00000022718
ENSDARG00000022763
ENSDARG00000023040
ENSDARG00000023362
ENSDARG00000023627
ENSDARG00000023815
ENSDARG00000023858
ENSDARG00000024967
ENSDARG00000025766
ENSDARG00000025949
ENSDARG00000026149
ENSDARG00000026534
ENSDARG00000026540
ENSDARG00000026682
ENSDARG00000026811
ENSDARG00000027397
ENSDARG00000027423
ENSDARG00000027639
ENSDARG00000027938
ENSDARG00000028391
ENSDARG00000028786
ENSDARG00000028857
ENSDARG00000028949
ENSDARG00000029374
ENSDARG00000029501
ENSDARG00000029761
ENSDARG00000029881
ENSDARG00000030224
ENSDARG00000030448
ENSDARG00000030981
ENSDARG00000031064
ENSDARG00000031095
ENSDARG00000031382
ENSDARG00000031434
ENSDARG00000032056
ENSDARG00000032072
ENSDARG00000032103
ENSDARG00000032856
ENSDARG00000032876
ENSDARG00000033489
ENSDARG00000034060
ENSDARG00000034227
ENSDARG00000034262
ENSDARG00000034480
ENSDARG00000034734
ENSDARG00000034893
ENSDARG00000035009
ENSDARG00000035184
ENSDARG00000035227
ENSDARG00000035282
ENSDARG00000035352
ENSDARG00000035452
ENSDARG00000035468
ENSDARG00000035532
ENSDARG00000035565
ENSDARG00000035595
ENSDARG00000035700
ENSDARG00000035771
ENSDARG00000035781
ENSDARG00000035905
ENSDARG00000035910
ENSDARG00000036065
ENSDARG00000036493
ENSDARG00000036569
ENSDARG00000036698
ENSDARG00000036852
ENSDARG00000036915
ENSDARG00000037405
ENSDARG00000037491
ENSDARG00000037537
ENSDARG00000037613
ENSDARG00000037773
ENSDARG00000037813
ENSDARG00000037924
ENSDARG00000038414
ENSDARG00000038543
ENSDARG00000038615
ENSDARG00000038754
ENSDARG00000038801
ENSDARG00000038812
ENSDARG00000039062
ENSDARG00000039270
ENSDARG00000039363
ENSDARG00000039365
ENSDARG00000039613
ENSDARG00000039754
ENSDARG00000039989
ENSDARG00000040114
ENSDARG00000040152
ENSDARG00000040284
ENSDARG00000040387
ENSDARG00000040635
ENSDARG00000040707
ENSDARG00000040778
ENSDARG00000040966
ENSDARG00000041157
ENSDARG00000041162
ENSDARG00000041428
ENSDARG00000041565
ENSDARG00000041609
ENSDARG00000041915
ENSDARG00000042025
ENSDARG00000042270
ENSDARG00000042396
ENSDARG00000042623
ENSDARG00000042727
ENSDARG00000042791
ENSDARG00000042825
ENSDARG00000042859
ENSDARG00000042909
ENSDARG00000042989
ENSDARG00000043003
ENSDARG00000043055
ENSDARG00000043095
ENSDARG00000043105
ENSDARG00000043185
ENSDARG00000043236
ENSDARG00000043302
ENSDARG00000043404
ENSDARG00000043548
ENSDARG00000044373
ENSDARG00000044417
ENSDARG00000044963
ENSDARG00000045506
ENSDARG00000045553
ENSDARG00000045880
ENSDARG00000045983
ENSDARG00000046054
ENSDARG00000046087
ENSDARG00000052025
ENSDARG00000052124
ENSDARG00000052290
ENSDARG00000052423
ENSDARG00000052482
ENSDARG00000052617
ENSDARG00000052668
ENSDARG00000053179
ENSDARG00000053505
ENSDARG00000053568
ENSDARG00000053840
ENSDARG00000053959
ENSDARG00000054301
ENSDARG00000054533
ENSDARG00000054748
ENSDARG00000055129
ENSDARG00000055525
ENSDARG00000055622
ENSDARG00000055730
ENSDARG00000055763
ENSDARG00000055889
ENSDARG00000056128
ENSDARG00000056294
ENSDARG00000056509
ENSDARG00000056515
ENSDARG00000056924
ENSDARG00000057016
ENSDARG00000057101
ENSDARG00000057110
ENSDARG00000057155
ENSDARG00000057249
ENSDARG00000057352
ENSDARG00000057374
ENSDARG00000057394
ENSDARG00000058562
ENSDARG00000058710
ENSDARG00000058711
ENSDARG00000058868
ENSDARG00000058874
ENSDARG00000059139
ENSDARG00000059233
ENSDARG00000059689
ENSDARG00000059973
ENSDARG00000060192
ENSDARG00000060259
ENSDARG00000060361
ENSDARG00000060484
ENSDARG00000060596
ENSDARG00000060763
ENSDARG00000060868
ENSDARG00000060907
ENSDARG00000060981
ENSDARG00000060991
ENSDARG00000061000
ENSDARG00000061194
ENSDARG00000061265
ENSDARG00000061437
ENSDARG00000061549
ENSDARG00000061644
ENSDARG00000061651
ENSDARG00000061682
ENSDARG00000061723
ENSDARG00000062044
ENSDARG00000062078
ENSDARG00000062114
ENSDARG00000062168
ENSDARG00000062177
ENSDARG00000062181
ENSDARG00000062307
ENSDARG00000062770
ENSDARG00000062884
ENSDARG00000062949
ENSDARG00000062976
ENSDARG00000062986
ENSDARG00000063032
ENSDARG00000063079
ENSDARG00000063270
ENSDARG00000063359
ENSDARG00000063525
ENSDARG00000067546
ENSDARG00000067549
ENSDARG00000067670
ENSDARG00000067950
ENSDARG00000068165
ENSDARG00000068231
ENSDARG00000068484
ENSDARG00000068575
ENSDARG00000068894
ENSDARG00000069009
ENSDARG00000069037
ENSDARG00000069420
ENSDARG00000069501
ENSDARG00000069542
ENSDARG00000069661
ENSDARG00000069745
ENSDARG00000069763
ENSDARG00000069796
ENSDARG00000070098
ENSDARG00000070272
ENSDARG00000070463
ENSDARG00000070470
ENSDARG00000070570
ENSDARG00000070621
ENSDARG00000070675
ENSDARG00000070919
ENSDARG00000071524
ENSDARG00000073862
ENSDARG00000073985
ENSDARG00000074098
ENSDARG00000074195
ENSDARG00000074238
ENSDARG00000074244
ENSDARG00000074286
ENSDARG00000074356
ENSDARG00000074381
ENSDARG00000074485
ENSDARG00000074533
ENSDARG00000074540
ENSDARG00000074737
ENSDARG00000074850
ENSDARG00000074868
ENSDARG00000074899
ENSDARG00000075143
ENSDARG00000075194
ENSDARG00000075461
ENSDARG00000075525
ENSDARG00000075530
ENSDARG00000075977
ENSDARG00000076214
ENSDARG00000076308
ENSDARG00000076584
ENSDARG00000076885
ENSDARG00000076913
ENSDARG00000076964
ENSDARG00000077011
ENSDARG00000077166
ENSDARG00000077316
ENSDARG00000077494
ENSDARG00000077623
ENSDARG00000077823
ENSDARG00000077988
ENSDARG00000078381
ENSDARG00000078415
ENSDARG00000078574
ENSDARG00000078618
ENSDARG00000078789
ENSDARG00000078954
ENSDARG00000079067
ENSDARG00000079102
ENSDARG00000079423
ENSDARG00000079512
ENSDARG00000079552
ENSDARG00000079686
ENSDARG00000079788
ENSDARG00000079862
ENSDARG00000079881
ENSDARG00000080001
ENSDARG00000086463
ENSDARG00000086494
ENSDARG00000086505
ENSDARG00000086626
ENSDARG00000086639
ENSDARG00000087343
ENSDARG00000087417
ENSDARG00000087424
ENSDARG00000087491
ENSDARG00000087749
ENSDARG00000088180
ENSDARG00000088507
ENSDARG00000088699
ENSDARG00000088768
ENSDARG00000088857
ENSDARG00000089345
ENSDARG00000089635
ENSDARG00000089700
ENSDARG00000089824
ENSDARG00000089981
ENSDARG00000089987
ENSDARG00000090569
ENSDARG00000090785
ENSDARG00000091342
ENSDARG00000091536
ENSDARG00000091679
ENSDARG00000091810
ENSDARG00000091841
ENSDARG00000091872
ENSDARG00000093176
ENSDARG00000093182
ENSDARG00000093192
ENSDARG00000093204
ENSDARG00000093306
ENSDARG00000093675
ENSDARG00000093901
ENSDARG00000094106
ENSDARG00000094249
ENSDARG00000094725
ENSDARG00000094908
ENSDARG00000095949

## Sheet: Module2
ENSDARG00000000394
ENSDARG00000001241
ENSDARG00000001285
ENSDARG00000001414
ENSDARG00000002082
ENSDARG00000002168
ENSDARG00000002215
ENSDARG00000002267
ENSDARG00000002347
ENSDARG00000002463
ENSDARG00000002538
ENSDARG00000002601
ENSDARG00000002634
ENSDARG00000002707
ENSDARG00000002710
ENSDARG00000002720
ENSDARG00000002970
ENSDARG00000003153
ENSDARG00000003169
ENSDARG00000003313
ENSDARG00000003399
ENSDARG00000003411
ENSDARG00000003513
ENSDARG00000003531
ENSDARG00000003835
ENSDARG00000003860
ENSDARG00000003920
ENSDARG00000003941
ENSDARG00000004049
ENSDARG00000004171
ENSDARG00000004189
ENSDARG00000004256
ENSDARG00000004342
ENSDARG00000004343
ENSDARG00000004436
ENSDARG00000004452
ENSDARG00000004517
ENSDARG00000004525
ENSDARG00000004594
ENSDARG00000004735
ENSDARG00000004874
ENSDARG00000004956
ENSDARG00000005057
ENSDARG00000005122
ENSDARG00000005185
ENSDARG00000005236
ENSDARG00000005320
ENSDARG00000005463
ENSDARG00000005551
ENSDARG00000005567
ENSDARG00000005612
ENSDARG00000005675
ENSDARG00000005699
ENSDARG00000005945
ENSDARG00000006005
ENSDARG00000006038
ENSDARG00000006110
ENSDARG00000006225
ENSDARG00000006350
ENSDARG00000006467
ENSDARG00000006524
ENSDARG00000006527
ENSDARG00000006566
ENSDARG00000006602
ENSDARG00000006666
ENSDARG00000006939
ENSDARG00000007092
ENSDARG00000007099
ENSDARG00000007130
ENSDARG00000007217
ENSDARG00000007221
ENSDARG00000007329
ENSDARG00000007377
ENSDARG00000007387
ENSDARG00000007795
ENSDARG00000007836
ENSDARG00000007863
ENSDARG00000007901
ENSDARG00000007960
ENSDARG00000008068
ENSDARG00000008097
ENSDARG00000008141
ENSDARG00000008188
ENSDARG00000008333
ENSDARG00000008377
ENSDARG00000008403
ENSDARG00000008784
ENSDARG00000008818
ENSDARG00000009273
ENSDARG00000009336
ENSDARG00000009471
ENSDARG00000009484
ENSDARG00000009582
ENSDARG00000009629
ENSDARG00000009737
ENSDARG00000009740
ENSDARG00000009862
ENSDARG00000009871
ENSDARG00000009905
ENSDARG00000009933
ENSDARG00000009961
ENSDARG00000010124
ENSDARG00000010160
ENSDARG00000010246
ENSDARG00000010250
ENSDARG00000010481
ENSDARG00000010487
ENSDARG00000010571
ENSDARG00000011125
ENSDARG00000011190
ENSDARG00000011510
ENSDARG00000011533
ENSDARG00000011564
ENSDARG00000011683
ENSDARG00000011921
ENSDARG00000012002
ENSDARG00000012025
ENSDARG00000012261
ENSDARG00000012274
ENSDARG00000012389
ENSDARG00000012432
ENSDARG00000012495
ENSDARG00000012505
ENSDARG00000012553
ENSDARG00000012592
ENSDARG00000012674
ENSDARG00000012723
ENSDARG00000012747
ENSDARG00000012777
ENSDARG00000012788
ENSDARG00000012942
ENSDARG00000013478
ENSDARG00000013729
ENSDARG00000013800
ENSDARG00000013839
ENSDARG00000013853
ENSDARG00000013961
ENSDARG00000013990
ENSDARG00000014013
ENSDARG00000014123
ENSDARG00000014147
ENSDARG00000014244
ENSDARG00000014277
ENSDARG00000014323
ENSDARG00000014366
ENSDARG00000014472
ENSDARG00000014498
ENSDARG00000014522
ENSDARG00000014571
ENSDARG00000014591
ENSDARG00000014722
ENSDARG00000014817
ENSDARG00000014986
ENSDARG00000015111
ENSDARG00000015206
ENSDARG00000015221
ENSDARG00000015230
ENSDARG00000015325
ENSDARG00000015403
ENSDARG00000015422
ENSDARG00000015427
ENSDARG00000015472
ENSDARG00000015538
ENSDARG00000015543
ENSDARG00000015611
ENSDARG00000015709
ENSDARG00000015759
ENSDARG00000015824
ENSDARG00000015835
ENSDARG00000015851
ENSDARG00000015853
ENSDARG00000015907
ENSDARG00000015966
ENSDARG00000015990
ENSDARG00000016080
ENSDARG00000016302
ENSDARG00000016345
ENSDARG00000016405
ENSDARG00000016429
ENSDARG00000016484
ENSDARG00000016516
ENSDARG00000016630
ENSDARG00000016783
ENSDARG00000016871
ENSDARG00000017078
ENSDARG00000017084
ENSDARG00000017164
ENSDARG00000017397
ENSDARG00000017568
ENSDARG00000017696
ENSDARG00000017741
ENSDARG00000017762
ENSDARG00000017809
ENSDARG00000017821
ENSDARG00000017843
ENSDARG00000017917
ENSDARG00000018030
ENSDARG00000018049
ENSDARG00000018260
ENSDARG00000018303
ENSDARG00000018319
ENSDARG00000018383
ENSDARG00000018406
ENSDARG00000018425
ENSDARG00000018434
ENSDARG00000018476
ENSDARG00000018574
ENSDARG00000018806
ENSDARG00000018847
ENSDARG00000018853
ENSDARG00000018889
ENSDARG00000018890
ENSDARG00000018902
ENSDARG00000018985
ENSDARG00000019004
ENSDARG00000019191
ENSDARG00000019365
ENSDARG00000019530
ENSDARG00000019659
ENSDARG00000019747
ENSDARG00000019765
ENSDARG00000019797
ENSDARG00000019815
ENSDARG00000019920
ENSDARG00000019995
ENSDARG00000020311
ENSDARG00000020364
ENSDARG00000020465
ENSDARG00000020467
ENSDARG00000020482
ENSDARG00000020504
ENSDARG00000020645
ENSDARG00000021107
ENSDARG00000021201
ENSDARG00000021494
ENSDARG00000021566
ENSDARG00000021812
ENSDARG00000021945
ENSDARG00000022129
ENSDARG00000022232
ENSDARG00000022564
ENSDARG00000022983
ENSDARG00000023145
ENSDARG00000023188
ENSDARG00000023190
ENSDARG00000023330
ENSDARG00000023648
ENSDARG00000024189
ENSDARG00000024286
ENSDARG00000024561
ENSDARG00000024602
ENSDARG00000024651
ENSDARG00000024828
ENSDARG00000024895
ENSDARG00000025220
ENSDARG00000025332
ENSDARG00000025397
ENSDARG00000025403
ENSDARG00000025436
ENSDARG00000025577
ENSDARG00000025789
ENSDARG00000025899
ENSDARG00000026090
ENSDARG00000026180
ENSDARG00000026236
ENSDARG00000026296
ENSDARG00000026476
ENSDARG00000026489
ENSDARG00000026842
ENSDARG00000027109
ENSDARG00000027159
ENSDARG00000027183
ENSDARG00000027612
ENSDARG00000027918
ENSDARG00000028096
ENSDARG00000028119
ENSDARG00000028198
ENSDARG00000028323
ENSDARG00000028539
ENSDARG00000028541
ENSDARG00000029075
ENSDARG00000029248
ENSDARG00000029252
ENSDARG00000029356
ENSDARG00000029394
ENSDARG00000029431
ENSDARG00000029615
ENSDARG00000029722
ENSDARG00000029818
ENSDARG00000029911
ENSDARG00000030155
ENSDARG00000030340
ENSDARG00000030449
ENSDARG00000030573
ENSDARG00000030616
ENSDARG00000030789
ENSDARG00000030790
ENSDARG00000030972
ENSDARG00000031198
ENSDARG00000031200
ENSDARG00000031495
ENSDARG00000031709
ENSDARG00000031907
ENSDARG00000032175
ENSDARG00000032505
ENSDARG00000032651
ENSDARG00000032866
ENSDARG00000033370
ENSDARG00000033596
ENSDARG00000033597
ENSDARG00000033666
ENSDARG00000033706
ENSDARG00000033945
ENSDARG00000033999
ENSDARG00000034138
ENSDARG00000034610
ENSDARG00000034768
ENSDARG00000034894
ENSDARG00000035018
ENSDARG00000035066
ENSDARG00000035095
ENSDARG00000035146
ENSDARG00000035324
ENSDARG00000035325
ENSDARG00000035367
ENSDARG00000035415
ENSDARG00000035427
ENSDARG00000035521
ENSDARG00000035678
ENSDARG00000035694
ENSDARG00000035719
ENSDARG00000035730
ENSDARG00000035734
ENSDARG00000035750
ENSDARG00000035831
ENSDARG00000035942
ENSDARG00000035993
ENSDARG00000036008
ENSDARG00000036063
ENSDARG00000036100
ENSDARG00000036161
ENSDARG00000036162
ENSDARG00000036510
ENSDARG00000036625
ENSDARG00000036675
ENSDARG00000036820
ENSDARG00000036865
ENSDARG00000036903
ENSDARG00000036987
ENSDARG00000037012
ENSDARG00000037060
ENSDARG00000037244
ENSDARG00000037283
ENSDARG00000037291
ENSDARG00000037341
ENSDARG00000037393
ENSDARG00000037429
ENSDARG00000037506
ENSDARG00000037677
ENSDARG00000037884
ENSDARG00000037897
ENSDARG00000037898
ENSDARG00000037928
ENSDARG00000037965
ENSDARG00000038068
ENSDARG00000038074
ENSDARG00000038159
ENSDARG00000038239
ENSDARG00000038281
ENSDARG00000038312
ENSDARG00000038505
ENSDARG00000038569
ENSDARG00000038695
ENSDARG00000038703
ENSDARG00000038792
ENSDARG00000038843
ENSDARG00000038909
ENSDARG00000038954
ENSDARG00000039162
ENSDARG00000039213
ENSDARG00000039263
ENSDARG00000039378
ENSDARG00000039443
ENSDARG00000039512
ENSDARG00000039596
ENSDARG00000040031
ENSDARG00000040110
ENSDARG00000040111
ENSDARG00000040184
ENSDARG00000040216
ENSDARG00000040245
ENSDARG00000040299
ENSDARG00000040309
ENSDARG00000040310
ENSDARG00000040431
ENSDARG00000040452
ENSDARG00000040523
ENSDARG00000040564
ENSDARG00000040730
ENSDARG00000040955
ENSDARG00000041080
ENSDARG00000041155
ENSDARG00000041203
ENSDARG00000041226
ENSDARG00000041243
ENSDARG00000041333
ENSDARG00000041341
ENSDARG00000041345
ENSDARG00000041359
ENSDARG00000041373
ENSDARG00000041430
ENSDARG00000041524
ENSDARG00000041607
ENSDARG00000041830
ENSDARG00000041853
ENSDARG00000041875
ENSDARG00000041887
ENSDARG00000041908
ENSDARG00000042004
ENSDARG00000042094
ENSDARG00000042122
ENSDARG00000042137
ENSDARG00000042236
ENSDARG00000042485
ENSDARG00000042492
ENSDARG00000042507
ENSDARG00000042520
ENSDARG00000042534
ENSDARG00000042590
ENSDARG00000042642
ENSDARG00000042660
ENSDARG00000042698
ENSDARG00000042851
ENSDARG00000042899
ENSDARG00000043126
ENSDARG00000043128
ENSDARG00000043209
ENSDARG00000043271
ENSDARG00000043304
ENSDARG00000043442
ENSDARG00000043443
ENSDARG00000043446
ENSDARG00000043451
ENSDARG00000043601
ENSDARG00000043631
ENSDARG00000043680
ENSDARG00000043854
ENSDARG00000043960
ENSDARG00000043976
ENSDARG00000044009
ENSDARG00000044059
ENSDARG00000044213
ENSDARG00000044341
ENSDARG00000044355
ENSDARG00000044380
ENSDARG00000044405
ENSDARG00000044431
ENSDARG00000044484
ENSDARG00000044485
ENSDARG00000044511
ENSDARG00000044685
ENSDARG00000044755
ENSDARG00000044760
ENSDARG00000044774
ENSDARG00000044803
ENSDARG00000044820
ENSDARG00000044938
ENSDARG00000045066
ENSDARG00000045067
ENSDARG00000045155
ENSDARG00000045254
ENSDARG00000045371
ENSDARG00000045421
ENSDARG00000045493
ENSDARG00000045518
ENSDARG00000045525
ENSDARG00000045565
ENSDARG00000045628
ENSDARG00000045692
ENSDARG00000045755
ENSDARG00000045776
ENSDARG00000045843
ENSDARG00000045877
ENSDARG00000045885
ENSDARG00000045914
ENSDARG00000046139
ENSDARG00000046148
ENSDARG00000051798
ENSDARG00000051886
ENSDARG00000052222
ENSDARG00000052344
ENSDARG00000052348
ENSDARG00000052438
ENSDARG00000052480
ENSDARG00000052536
ENSDARG00000052553
ENSDARG00000052728
ENSDARG00000052731
ENSDARG00000052741
ENSDARG00000052856
ENSDARG00000052907
ENSDARG00000052914
ENSDARG00000052975
ENSDARG00000053255
ENSDARG00000053395
ENSDARG00000053570
ENSDARG00000053800
ENSDARG00000053912
ENSDARG00000053918
ENSDARG00000053946
ENSDARG00000053956
ENSDARG00000054010
ENSDARG00000054154
ENSDARG00000054201
ENSDARG00000054290
ENSDARG00000054540
ENSDARG00000054611
ENSDARG00000054707
ENSDARG00000054778
ENSDARG00000054804
ENSDARG00000054842
ENSDARG00000054894
ENSDARG00000054903
ENSDARG00000054946
ENSDARG00000054980
ENSDARG00000055022
ENSDARG00000055040
ENSDARG00000055043
ENSDARG00000055046
ENSDARG00000055080
ENSDARG00000055120
ENSDARG00000055357
ENSDARG00000055381
ENSDARG00000055389
ENSDARG00000055536
ENSDARG00000055538
ENSDARG00000055630
ENSDARG00000055635
ENSDARG00000055639
ENSDARG00000055678
ENSDARG00000055817
ENSDARG00000055885
ENSDARG00000056012
ENSDARG00000056043
ENSDARG00000056127
ENSDARG00000056152
ENSDARG00000056184
ENSDARG00000056324
ENSDARG00000056338
ENSDARG00000056447
ENSDARG00000056561
ENSDARG00000056618
ENSDARG00000056621
ENSDARG00000056678
ENSDARG00000056720
ENSDARG00000056741
ENSDARG00000056914
ENSDARG00000056954
ENSDARG00000056986
ENSDARG00000056995
ENSDARG00000057085
ENSDARG00000057105
ENSDARG00000057323
ENSDARG00000057324
ENSDARG00000057465
ENSDARG00000057484
ENSDARG00000057583
ENSDARG00000057633
ENSDARG00000057648
ENSDARG00000057691
ENSDARG00000057726
ENSDARG00000057813
ENSDARG00000057830
ENSDARG00000057854
ENSDARG00000057890
ENSDARG00000057940
ENSDARG00000057983
ENSDARG00000058030
ENSDARG00000058089
ENSDARG00000058127
ENSDARG00000058226
ENSDARG00000058243
ENSDARG00000058257
ENSDARG00000058292
ENSDARG00000058337
ENSDARG00000058366
ENSDARG00000058392
ENSDARG00000058454
ENSDARG00000058488
ENSDARG00000058538
ENSDARG00000058660
ENSDARG00000058780
ENSDARG00000058800
ENSDARG00000058818
ENSDARG00000058917
ENSDARG00000058943
ENSDARG00000058992
ENSDARG00000059073
ENSDARG00000059075
ENSDARG00000059123
ENSDARG00000059246
ENSDARG00000059303
ENSDARG00000059327
ENSDARG00000059337
ENSDARG00000059357
ENSDARG00000059390
ENSDARG00000059484
ENSDARG00000059606
ENSDARG00000059680
ENSDARG00000059711
ENSDARG00000059718
ENSDARG00000059751
ENSDARG00000059792
ENSDARG00000059862
ENSDARG00000059866
ENSDARG00000059906
ENSDARG00000060027
ENSDARG00000060315
ENSDARG00000060318
ENSDARG00000060438
ENSDARG00000060695
ENSDARG00000060755
ENSDARG00000060830
ENSDARG00000060977
ENSDARG00000061052
ENSDARG00000061062
ENSDARG00000061070
ENSDARG00000061120
ENSDARG00000061196
ENSDARG00000061268
ENSDARG00000061400
ENSDARG00000061773
ENSDARG00000061774
ENSDARG00000061963
ENSDARG00000062000
ENSDARG00000062173
ENSDARG00000062266
ENSDARG00000062267
ENSDARG00000062472
ENSDARG00000062502
ENSDARG00000062506
ENSDARG00000062632
ENSDARG00000062693
ENSDARG00000062749
ENSDARG00000062972
ENSDARG00000062997
ENSDARG00000063161
ENSDARG00000063229
ENSDARG00000063417
ENSDARG00000063538
ENSDARG00000063661
ENSDARG00000063731
ENSDARG00000067524
ENSDARG00000067537
ENSDARG00000067719
ENSDARG00000067814
ENSDARG00000067981
ENSDARG00000068013
ENSDARG00000068175
ENSDARG00000068250
ENSDARG00000068572
ENSDARG00000069028
ENSDARG00000069029
ENSDARG00000069054
ENSDARG00000069092
ENSDARG00000069289
ENSDARG00000069342
ENSDARG00000069373
ENSDARG00000069379
ENSDARG00000069382
ENSDARG00000069422
ENSDARG00000069431
ENSDARG00000069595
ENSDARG00000069700
ENSDARG00000069966
ENSDARG00000070019
ENSDARG00000070107
ENSDARG00000070161
ENSDARG00000070284
ENSDARG00000070432
ENSDARG00000070434
ENSDARG00000070474
ENSDARG00000070475
ENSDARG00000070485
ENSDARG00000070516
ENSDARG00000070535
ENSDARG00000070545
ENSDARG00000070603
ENSDARG00000070658
ENSDARG00000070675
ENSDARG00000070698
ENSDARG00000070713
ENSDARG00000070800
ENSDARG00000070833
ENSDARG00000070898
ENSDARG00000070959
ENSDARG00000071005
ENSDARG00000071381
ENSDARG00000071714
ENSDARG00000073710
ENSDARG00000073779
ENSDARG00000073808
ENSDARG00000074151
ENSDARG00000074451
ENSDARG00000074617
ENSDARG00000074624
ENSDARG00000074955
ENSDARG00000075211
ENSDARG00000075323
ENSDARG00000075380
ENSDARG00000075559
ENSDARG00000075831
ENSDARG00000076082
ENSDARG00000076088
ENSDARG00000076104
ENSDARG00000076116
ENSDARG00000076227
ENSDARG00000076238
ENSDARG00000076252
ENSDARG00000076271
ENSDARG00000076283
ENSDARG00000076520
ENSDARG00000076525
ENSDARG00000076526
ENSDARG00000076571
ENSDARG00000076844
ENSDARG00000077038
ENSDARG00000077044
ENSDARG00000077060
ENSDARG00000077116
ENSDARG00000077126
ENSDARG00000077226
ENSDARG00000077382
ENSDARG00000077469
ENSDARG00000077536
ENSDARG00000077732
ENSDARG00000077828
ENSDARG00000077836
ENSDARG00000077926
ENSDARG00000078041
ENSDARG00000078138
ENSDARG00000078140
ENSDARG00000078418
ENSDARG00000078476
ENSDARG00000078550
ENSDARG00000078801
ENSDARG00000078952
ENSDARG00000078954
ENSDARG00000078966
ENSDARG00000078986
ENSDARG00000079010
ENSDARG00000079313
ENSDARG00000079328
ENSDARG00000079372
ENSDARG00000079717
ENSDARG00000079725
ENSDARG00000079760
ENSDARG00000080000
ENSDARG00000086197
ENSDARG00000086261
ENSDARG00000086411
ENSDARG00000086839
ENSDARG00000087146
ENSDARG00000087419
ENSDARG00000087779
ENSDARG00000087950
ENSDARG00000088272
ENSDARG00000088489
ENSDARG00000088804
ENSDARG00000088835
ENSDARG00000088967
ENSDARG00000089016
ENSDARG00000089094
ENSDARG00000089331
ENSDARG00000089355
ENSDARG00000089426
ENSDARG00000089507
ENSDARG00000089742
ENSDARG00000089837
ENSDARG00000090040
ENSDARG00000090054
ENSDARG00000090077
ENSDARG00000090099
ENSDARG00000090179
ENSDARG00000090220
ENSDARG00000090538
ENSDARG00000091124
ENSDARG00000091150
ENSDARG00000091153
ENSDARG00000091376
ENSDARG00000091631
ENSDARG00000091816
ENSDARG00000091831
ENSDARG00000091902
ENSDARG00000092033
ENSDARG00000092098
ENSDARG00000092174
ENSDARG00000092181
ENSDARG00000092295
ENSDARG00000092333
ENSDARG00000092757
ENSDARG00000092823
ENSDARG00000093015
ENSDARG00000093401
ENSDARG00000093494
ENSDARG00000093517
ENSDARG00000093544
ENSDARG00000093604
ENSDARG00000093724
ENSDARG00000093894
ENSDARG00000094179
ENSDARG00000094528
ENSDARG00000094541
ENSDARG00000094612
ENSDARG00000094646
ENSDARG00000094887
ENSDARG00000095328
ENSDARG00000095434
ENSDARG00000095540
ENSDARG00000095635

## Sheet: Module3
ENSDARG00000001729
ENSDARG00000001859
ENSDARG00000001873
ENSDARG00000001889
ENSDARG00000002184
ENSDARG00000002216
ENSDARG00000002445
ENSDARG00000002533
ENSDARG00000002771
ENSDARG00000002795
ENSDARG00000002952
ENSDARG00000002981
ENSDARG00000003165
ENSDARG00000003607
ENSDARG00000003750
ENSDARG00000004328
ENSDARG00000004635
ENSDARG00000004830
ENSDARG00000004939
ENSDARG00000005023
ENSDARG00000005216
ENSDARG00000005479
ENSDARG00000005629
ENSDARG00000005645
ENSDARG00000005762
ENSDARG00000005915
ENSDARG00000006409
ENSDARG00000006487
ENSDARG00000006514
ENSDARG00000006621
ENSDARG00000006818
ENSDARG00000006837
ENSDARG00000006874
ENSDARG00000006878
ENSDARG00000006911
ENSDARG00000007009
ENSDARG00000007081
ENSDARG00000007220
ENSDARG00000007277
ENSDARG00000007349
ENSDARG00000007461
ENSDARG00000007641
ENSDARG00000007891
ENSDARG00000007943
ENSDARG00000007960
ENSDARG00000007996
ENSDARG00000008174
ENSDARG00000008278
ENSDARG00000008377
ENSDARG00000008423
ENSDARG00000008433
ENSDARG00000008662
ENSDARG00000008796
ENSDARG00000008803
ENSDARG00000008886
ENSDARG00000008986
ENSDARG00000009045
ENSDARG00000009178
ENSDARG00000009346
ENSDARG00000009387
ENSDARG00000009438
ENSDARG00000009447
ENSDARG00000009449
ENSDARG00000009461
ENSDARG00000009534
ENSDARG00000010192
ENSDARG00000010266
ENSDARG00000010270
ENSDARG00000010408
ENSDARG00000010432
ENSDARG00000010461
ENSDARG00000010462
ENSDARG00000010477
ENSDARG00000010583
ENSDARG00000010630
ENSDARG00000010710
ENSDARG00000010767
ENSDARG00000010770
ENSDARG00000010771
ENSDARG00000010784
ENSDARG00000010878
ENSDARG00000011020
ENSDARG00000011579
ENSDARG00000011582
ENSDARG00000011594
ENSDARG00000011648
ENSDARG00000011673
ENSDARG00000011701
ENSDARG00000011724
ENSDARG00000011785
ENSDARG00000012553
ENSDARG00000012824
ENSDARG00000013004
ENSDARG00000013441
ENSDARG00000013533
ENSDARG00000014050
ENSDARG00000014101
ENSDARG00000014147
ENSDARG00000014180
ENSDARG00000014358
ENSDARG00000015072
ENSDARG00000015524
ENSDARG00000015554
ENSDARG00000015559
ENSDARG00000015674
ENSDARG00000015759
ENSDARG00000015790
ENSDARG00000015901
ENSDARG00000016153
ENSDARG00000016363
ENSDARG00000016763
ENSDARG00000016783
ENSDARG00000016936
ENSDARG00000017211
ENSDARG00000017354
ENSDARG00000017591
ENSDARG00000017615
ENSDARG00000017927
ENSDARG00000018004
ENSDARG00000018524
ENSDARG00000018611
ENSDARG00000018698
ENSDARG00000018820
ENSDARG00000018958
ENSDARG00000019125
ENSDARG00000019304
ENSDARG00000019473
ENSDARG00000019529
ENSDARG00000019726
ENSDARG00000019949
ENSDARG00000019963
ENSDARG00000020000
ENSDARG00000020053
ENSDARG00000020164
ENSDARG00000020219
ENSDARG00000020250
ENSDARG00000020258
ENSDARG00000020332
ENSDARG00000020373
ENSDARG00000020417
ENSDARG00000020884
ENSDARG00000020946
ENSDARG00000021151
ENSDARG00000021232
ENSDARG00000021336
ENSDARG00000021432
ENSDARG00000021664
ENSDARG00000021720
ENSDARG00000021916
ENSDARG00000022213
ENSDARG00000022297
ENSDARG00000022399
ENSDARG00000022858
ENSDARG00000023031
ENSDARG00000023520
ENSDARG00000023542
ENSDARG00000023952
ENSDARG00000024416
ENSDARG00000025301
ENSDARG00000025641
ENSDARG00000026395
ENSDARG00000026482
ENSDARG00000026599
ENSDARG00000027131
ENSDARG00000027310
ENSDARG00000028327
ENSDARG00000028335
ENSDARG00000029157
ENSDARG00000029179
ENSDARG00000029263
ENSDARG00000029524
ENSDARG00000029738
ENSDARG00000030110
ENSDARG00000030289
ENSDARG00000030367
ENSDARG00000030494
ENSDARG00000030703
ENSDARG00000030975
ENSDARG00000031138
ENSDARG00000031307
ENSDARG00000031337
ENSDARG00000031637
ENSDARG00000031763
ENSDARG00000032242
ENSDARG00000032264
ENSDARG00000032431
ENSDARG00000032485
ENSDARG00000032856
ENSDARG00000033134
ENSDARG00000033172
ENSDARG00000033266
ENSDARG00000033367
ENSDARG00000033616
ENSDARG00000033733
ENSDARG00000034013
ENSDARG00000034070
ENSDARG00000034093
ENSDARG00000034344
ENSDARG00000035423
ENSDARG00000035750
ENSDARG00000035761
ENSDARG00000035860
ENSDARG00000035958
ENSDARG00000035984
ENSDARG00000036105
ENSDARG00000036231
ENSDARG00000036279
ENSDARG00000036371
ENSDARG00000036630
ENSDARG00000036930
ENSDARG00000037145
ENSDARG00000037362
ENSDARG00000037576
ENSDARG00000037837
ENSDARG00000037879
ENSDARG00000037961
ENSDARG00000038147
ENSDARG00000038205
ENSDARG00000038428
ENSDARG00000038446
ENSDARG00000038868
ENSDARG00000038990
ENSDARG00000039041
ENSDARG00000039196
ENSDARG00000039412
ENSDARG00000039576
ENSDARG00000039578
ENSDARG00000039652
ENSDARG00000039974
ENSDARG00000040041
ENSDARG00000040266
ENSDARG00000040440
ENSDARG00000040557
ENSDARG00000040574
ENSDARG00000040695
ENSDARG00000040816
ENSDARG00000040893
ENSDARG00000040926
ENSDARG00000041033
ENSDARG00000041034
ENSDARG00000041490
ENSDARG00000041706
ENSDARG00000041895
ENSDARG00000042029
ENSDARG00000042032
ENSDARG00000042049
ENSDARG00000042252
ENSDARG00000042277
ENSDARG00000042375
ENSDARG00000042502
ENSDARG00000042627
ENSDARG00000042652
ENSDARG00000043137
ENSDARG00000043246
ENSDARG00000043686
ENSDARG00000043716
ENSDARG00000044075
ENSDARG00000044462
ENSDARG00000044545
ENSDARG00000044588
ENSDARG00000044669
ENSDARG00000044671
ENSDARG00000045045
ENSDARG00000045219
ENSDARG00000045248
ENSDARG00000045612
ENSDARG00000045641
ENSDARG00000045669
ENSDARG00000045776
ENSDARG00000045843
ENSDARG00000045893
ENSDARG00000046013
ENSDARG00000046045
ENSDARG00000051855
ENSDARG00000051962
ENSDARG00000052150
ENSDARG00000052294
ENSDARG00000052348
ENSDARG00000052402
ENSDARG00000052556
ENSDARG00000052610
ENSDARG00000052881
ENSDARG00000052893
ENSDARG00000052947
ENSDARG00000053569
ENSDARG00000053586
ENSDARG00000053656
ENSDARG00000053835
ENSDARG00000054025
ENSDARG00000054033
ENSDARG00000054054
ENSDARG00000054103
ENSDARG00000054155
ENSDARG00000054196
ENSDARG00000054446
ENSDARG00000054454
ENSDARG00000054575
ENSDARG00000054619
ENSDARG00000054879
ENSDARG00000054906
ENSDARG00000055026
ENSDARG00000055133
ENSDARG00000055229
ENSDARG00000055581
ENSDARG00000055715
ENSDARG00000055945
ENSDARG00000056023
ENSDARG00000056029
ENSDARG00000056030
ENSDARG00000056130
ENSDARG00000056133
ENSDARG00000056186
ENSDARG00000056247
ENSDARG00000056594
ENSDARG00000056666
ENSDARG00000056783
ENSDARG00000056819
ENSDARG00000057062
ENSDARG00000057142
ENSDARG00000057683
ENSDARG00000057691
ENSDARG00000057721
ENSDARG00000057770
ENSDARG00000058011
ENSDARG00000058042
ENSDARG00000058203
ENSDARG00000058256
ENSDARG00000058292
ENSDARG00000058458
ENSDARG00000058525
ENSDARG00000058819
ENSDARG00000058822
ENSDARG00000058903
ENSDARG00000059053
ENSDARG00000059256
ENSDARG00000059263
ENSDARG00000059267
ENSDARG00000059269
ENSDARG00000059276
ENSDARG00000059280
ENSDARG00000059303
ENSDARG00000059367
ENSDARG00000059398
ENSDARG00000059498
ENSDARG00000059738
ENSDARG00000059948
ENSDARG00000060004
ENSDARG00000060106
ENSDARG00000060397
ENSDARG00000060413
ENSDARG00000061187
ENSDARG00000061328
ENSDARG00000061478
ENSDARG00000061509
ENSDARG00000061547
ENSDARG00000061735
ENSDARG00000061794
ENSDARG00000062152
ENSDARG00000062262
ENSDARG00000062326
ENSDARG00000062402
ENSDARG00000062463
ENSDARG00000062517
ENSDARG00000062785
ENSDARG00000062824
ENSDARG00000062892
ENSDARG00000062948
ENSDARG00000063333
ENSDARG00000063416
ENSDARG00000063558
ENSDARG00000067984
ENSDARG00000068191
ENSDARG00000068567
ENSDARG00000068910
ENSDARG00000068993
ENSDARG00000069307
ENSDARG00000069692
ENSDARG00000069823
ENSDARG00000069929
ENSDARG00000069932
ENSDARG00000069989
ENSDARG00000070311
ENSDARG00000070337
ENSDARG00000070339
ENSDARG00000070352
ENSDARG00000070474
ENSDARG00000070538
ENSDARG00000070670
ENSDARG00000070677
ENSDARG00000070694
ENSDARG00000070769
ENSDARG00000070794
ENSDARG00000070959
ENSDARG00000071105
ENSDARG00000071208
ENSDARG00000071212
ENSDARG00000071357
ENSDARG00000071426
ENSDARG00000071448
ENSDARG00000071496
ENSDARG00000071497
ENSDARG00000071585
ENSDARG00000071684
ENSDARG00000073754
ENSDARG00000074023
ENSDARG00000074597
ENSDARG00000074677
ENSDARG00000075249
ENSDARG00000075467
ENSDARG00000075474
ENSDARG00000075538
ENSDARG00000075564
ENSDARG00000075625
ENSDARG00000075819
ENSDARG00000075954
ENSDARG00000076116
ENSDARG00000076528
ENSDARG00000076532
ENSDARG00000076571
ENSDARG00000076594
ENSDARG00000076799
ENSDARG00000076857
ENSDARG00000076895
ENSDARG00000076904
ENSDARG00000077110
ENSDARG00000077253
ENSDARG00000077256
ENSDARG00000077298
ENSDARG00000077456
ENSDARG00000077739
ENSDARG00000078034
ENSDARG00000078085
ENSDARG00000078441
ENSDARG00000078473
ENSDARG00000078518
ENSDARG00000078561
ENSDARG00000078680
ENSDARG00000078725
ENSDARG00000079009
ENSDARG00000079326
ENSDARG00000079364
ENSDARG00000079964
ENSDARG00000086222
ENSDARG00000086268
ENSDARG00000086302
ENSDARG00000086768
ENSDARG00000087187
ENSDARG00000087194
ENSDARG00000088087
ENSDARG00000088089
ENSDARG00000088195
ENSDARG00000088232
ENSDARG00000088346
ENSDARG00000088851
ENSDARG00000088874
ENSDARG00000089111
ENSDARG00000089140
ENSDARG00000089159
ENSDARG00000089235
ENSDARG00000089302
ENSDARG00000089435
ENSDARG00000089574
ENSDARG00000089691
ENSDARG00000089701
ENSDARG00000089790
ENSDARG00000089806
ENSDARG00000090150
ENSDARG00000090190
ENSDARG00000090297
ENSDARG00000090818
ENSDARG00000090830
ENSDARG00000090874
ENSDARG00000091511
ENSDARG00000091550
ENSDARG00000092093
ENSDARG00000092164
ENSDARG00000092246
ENSDARG00000092658
ENSDARG00000092947
ENSDARG00000093521
ENSDARG00000093874
ENSDARG00000094324
ENSDARG00000094371
ENSDARG00000094881
ENSDARG00000095019
ENSDARG00000095185
ENSDARG00000095190

## Sheet: Module4
ENSDARG00000000175
ENSDARG00000000551
ENSDARG00000001784
ENSDARG00000001937
ENSDARG00000002217
ENSDARG00000002226
ENSDARG00000002589
ENSDARG00000002593
ENSDARG00000002933
ENSDARG00000003293
ENSDARG00000003469
ENSDARG00000003732
ENSDARG00000003779
ENSDARG00000003952
ENSDARG00000003965
ENSDARG00000003971
ENSDARG00000004023
ENSDARG00000004232
ENSDARG00000004297
ENSDARG00000004472
ENSDARG00000004712
ENSDARG00000004830
ENSDARG00000004939
ENSDARG00000004965
ENSDARG00000005001
ENSDARG00000005176
ENSDARG00000005485
ENSDARG00000005559
ENSDARG00000006008
ENSDARG00000006859
ENSDARG00000006865
ENSDARG00000007015
ENSDARG00000007097
ENSDARG00000007356
ENSDARG00000007407
ENSDARG00000007430
ENSDARG00000007461
ENSDARG00000007941
ENSDARG00000007944
ENSDARG00000007982
ENSDARG00000007996
ENSDARG00000008131
ENSDARG00000008540
ENSDARG00000008720
ENSDARG00000008861
ENSDARG00000008982
ENSDARG00000009693
ENSDARG00000009922
ENSDARG00000010144
ENSDARG00000010207
ENSDARG00000010565
ENSDARG00000010591
ENSDARG00000010758
ENSDARG00000011235
ENSDARG00000011549
ENSDARG00000011582
ENSDARG00000012682
ENSDARG00000012697
ENSDARG00000013063
ENSDARG00000013125
ENSDARG00000013340
ENSDARG00000013607
ENSDARG00000013930
ENSDARG00000014018
ENSDARG00000014321
ENSDARG00000014420
ENSDARG00000014674
ENSDARG00000015015
ENSDARG00000015076
ENSDARG00000015144
ENSDARG00000015314
ENSDARG00000015567
ENSDARG00000015601
ENSDARG00000015627
ENSDARG00000015717
ENSDARG00000015876
ENSDARG00000015947
ENSDARG00000015959
ENSDARG00000016022
ENSDARG00000016084
ENSDARG00000016260
ENSDARG00000016343
ENSDARG00000016725
ENSDARG00000016830
ENSDARG00000017107
ENSDARG00000017168
ENSDARG00000017474
ENSDARG00000017615
ENSDARG00000017673
ENSDARG00000017681
ENSDARG00000018025
ENSDARG00000018321
ENSDARG00000018423
ENSDARG00000018492
ENSDARG00000018508
ENSDARG00000018534
ENSDARG00000018958
ENSDARG00000019013
ENSDARG00000019692
ENSDARG00000019713
ENSDARG00000019741
ENSDARG00000019835
ENSDARG00000019983
ENSDARG00000020028
ENSDARG00000020080
ENSDARG00000020122
ENSDARG00000020237
ENSDARG00000020482
ENSDARG00000020596
ENSDARG00000020961
ENSDARG00000021633
ENSDARG00000021808
ENSDARG00000021924
ENSDARG00000022297
ENSDARG00000022503
ENSDARG00000022531
ENSDARG00000022569
ENSDARG00000023542
ENSDARG00000024043
ENSDARG00000024492
ENSDARG00000024537
ENSDARG00000024771
ENSDARG00000024829
ENSDARG00000025017
ENSDARG00000025187
ENSDARG00000025495
ENSDARG00000025847
ENSDARG00000026165
ENSDARG00000026513
ENSDARG00000027196
ENSDARG00000028098
ENSDARG00000028148
ENSDARG00000028222
ENSDARG00000028776
ENSDARG00000029894
ENSDARG00000030058
ENSDARG00000030588
ENSDARG00000030716
ENSDARG00000030932
ENSDARG00000031086
ENSDARG00000031222
ENSDARG00000031316
ENSDARG00000031372
ENSDARG00000032083
ENSDARG00000032578
ENSDARG00000033400
ENSDARG00000033599
ENSDARG00000033978
ENSDARG00000034211
ENSDARG00000034264
ENSDARG00000034572
ENSDARG00000034668
ENSDARG00000034896
ENSDARG00000034933
ENSDARG00000035056
ENSDARG00000035126
ENSDARG00000035175
ENSDARG00000035253
ENSDARG00000035290
ENSDARG00000035377
ENSDARG00000035715
ENSDARG00000035914
ENSDARG00000036036
ENSDARG00000036227
ENSDARG00000036295
ENSDARG00000036375
ENSDARG00000036394
ENSDARG00000036855
ENSDARG00000037059
ENSDARG00000037283
ENSDARG00000037402
ENSDARG00000037423
ENSDARG00000037503
ENSDARG00000037639
ENSDARG00000037675
ENSDARG00000037845
ENSDARG00000037857
ENSDARG00000037889
ENSDARG00000037997
ENSDARG00000038225
ENSDARG00000038232
ENSDARG00000038267
ENSDARG00000038386
ENSDARG00000038590
ENSDARG00000038768
ENSDARG00000038867
ENSDARG00000038969
ENSDARG00000039453
ENSDARG00000039615
ENSDARG00000040159
ENSDARG00000040253
ENSDARG00000040265
ENSDARG00000040306
ENSDARG00000040321
ENSDARG00000040442
ENSDARG00000040946
ENSDARG00000041071
ENSDARG00000041776
ENSDARG00000042027
ENSDARG00000042029
ENSDARG00000042032
ENSDARG00000042106
ENSDARG00000042515
ENSDARG00000042525
ENSDARG00000042810
ENSDARG00000042961
ENSDARG00000043322
ENSDARG00000043482
ENSDARG00000044062
ENSDARG00000044375
ENSDARG00000044669
ENSDARG00000044676
ENSDARG00000044695
ENSDARG00000044767
ENSDARG00000044895
ENSDARG00000044924
ENSDARG00000044954
ENSDARG00000045045
ENSDARG00000045143
ENSDARG00000045273
ENSDARG00000045301
ENSDARG00000045367
ENSDARG00000045401
ENSDARG00000045544
ENSDARG00000045669
ENSDARG00000045758
ENSDARG00000045792
ENSDARG00000045936
ENSDARG00000046013
ENSDARG00000046090
ENSDARG00000051875
ENSDARG00000052061
ENSDARG00000052063
ENSDARG00000052094
ENSDARG00000052154
ENSDARG00000052377
ENSDARG00000052673
ENSDARG00000052695
ENSDARG00000052856
ENSDARG00000053066
ENSDARG00000053248
ENSDARG00000053262
ENSDARG00000053298
ENSDARG00000053301
ENSDARG00000053345
ENSDARG00000053453
ENSDARG00000053855
ENSDARG00000053875
ENSDARG00000054030
ENSDARG00000054087
ENSDARG00000054150
ENSDARG00000054321
ENSDARG00000054584
ENSDARG00000055052
ENSDARG00000055089
ENSDARG00000055093
ENSDARG00000055160
ENSDARG00000055370
ENSDARG00000055527
ENSDARG00000055900
ENSDARG00000056028
ENSDARG00000056175
ENSDARG00000056395
ENSDARG00000056400
ENSDARG00000056478
ENSDARG00000056483
ENSDARG00000056519
ENSDARG00000056531
ENSDARG00000056723
ENSDARG00000056725
ENSDARG00000056873
ENSDARG00000056920
ENSDARG00000056938
ENSDARG00000056950
ENSDARG00000057013
ENSDARG00000057148
ENSDARG00000057167
ENSDARG00000057316
ENSDARG00000057504
ENSDARG00000057575
ENSDARG00000057586
ENSDARG00000057772
ENSDARG00000057936
ENSDARG00000057975
ENSDARG00000058003
ENSDARG00000058008
ENSDARG00000058259
ENSDARG00000058284
ENSDARG00000058369
ENSDARG00000058379
ENSDARG00000058421
ENSDARG00000059093
ENSDARG00000059707
ENSDARG00000059897
ENSDARG00000060034
ENSDARG00000060115
ENSDARG00000060127
ENSDARG00000060152
ENSDARG00000060222
ENSDARG00000060253
ENSDARG00000060532
ENSDARG00000060808
ENSDARG00000060948
ENSDARG00000061304
ENSDARG00000062750
ENSDARG00000062796
ENSDARG00000062991
ENSDARG00000067652
ENSDARG00000067825
ENSDARG00000068095
ENSDARG00000068168
ENSDARG00000068323
ENSDARG00000068934
ENSDARG00000068947
ENSDARG00000068976
ENSDARG00000069030
ENSDARG00000069089
ENSDARG00000069192
ENSDARG00000069451
ENSDARG00000069469
ENSDARG00000069481
ENSDARG00000069552
ENSDARG00000069675
ENSDARG00000069866
ENSDARG00000070129
ENSDARG00000070142
ENSDARG00000070157
ENSDARG00000070220
ENSDARG00000070320
ENSDARG00000070338
ENSDARG00000070340
ENSDARG00000070913
ENSDARG00000070932
ENSDARG00000070954
ENSDARG00000070959
ENSDARG00000071418
ENSDARG00000071430
ENSDARG00000071475
ENSDARG00000071684
ENSDARG00000073857
ENSDARG00000073944
ENSDARG00000074030
ENSDARG00000074070
ENSDARG00000074319
ENSDARG00000074335
ENSDARG00000074347
ENSDARG00000074700
ENSDARG00000074976
ENSDARG00000075107
ENSDARG00000075116
ENSDARG00000075158
ENSDARG00000075485
ENSDARG00000075542
ENSDARG00000076259
ENSDARG00000076321
ENSDARG00000076512
ENSDARG00000076657
ENSDARG00000076799
ENSDARG00000076807
ENSDARG00000076862
ENSDARG00000077211
ENSDARG00000077216
ENSDARG00000077295
ENSDARG00000077728
ENSDARG00000077811
ENSDARG00000077840
ENSDARG00000078582
ENSDARG00000078701
ENSDARG00000079045
ENSDARG00000079248
ENSDARG00000079302
ENSDARG00000079305
ENSDARG00000079613
ENSDARG00000079879
ENSDARG00000081311
ENSDARG00000086222
ENSDARG00000086327
ENSDARG00000086393
ENSDARG00000086543
ENSDARG00000087105
ENSDARG00000087254
ENSDARG00000087977
ENSDARG00000088178
ENSDARG00000088593
ENSDARG00000088717
ENSDARG00000088816
ENSDARG00000089009
ENSDARG00000089195
ENSDARG00000089334
ENSDARG00000089805
ENSDARG00000090023
ENSDARG00000090190
ENSDARG00000090268
ENSDARG00000090464
ENSDARG00000090467
ENSDARG00000090872
ENSDARG00000091419
ENSDARG00000091511
ENSDARG00000091513
ENSDARG00000091683
ENSDARG00000091756
ENSDARG00000091961
ENSDARG00000091992
ENSDARG00000092359
ENSDARG00000093420
ENSDARG00000093852
ENSDARG00000094128
ENSDARG00000094775
ENSDARG00000095417
ENSDARG00000095557
ENSDARG00000095651
ENSDARG00000095715
ENSDARG00000095743
ENSDARG00000095906

## Sheet: Module5
ENSDARG00000000161
ENSDARG00000001154
ENSDARG00000001463
ENSDARG00000002508
ENSDARG00000002564
ENSDARG00000002696
ENSDARG00000003020
ENSDARG00000003049
ENSDARG00000003146
ENSDARG00000003203
ENSDARG00000003311
ENSDARG00000003655
ENSDARG00000003994
ENSDARG00000003998
ENSDARG00000004150
ENSDARG00000004243
ENSDARG00000004648
ENSDARG00000004975
ENSDARG00000004988
ENSDARG00000005343
ENSDARG00000005522
ENSDARG00000006206
ENSDARG00000006356
ENSDARG00000006636
ENSDARG00000006891
ENSDARG00000007382
ENSDARG00000007490
ENSDARG00000007553
ENSDARG00000008434
ENSDARG00000009121
ENSDARG00000009621
ENSDARG00000009637
ENSDARG00000010042
ENSDARG00000010096
ENSDARG00000010957
ENSDARG00000011066
ENSDARG00000011091
ENSDARG00000011113
ENSDARG00000011184
ENSDARG00000011640
ENSDARG00000012297
ENSDARG00000012367
ENSDARG00000012555
ENSDARG00000014095
ENSDARG00000014280
ENSDARG00000014792
ENSDARG00000014840
ENSDARG00000014910
ENSDARG00000014973
ENSDARG00000015053
ENSDARG00000015445
ENSDARG00000015794
ENSDARG00000015854
ENSDARG00000016213
ENSDARG00000016460
ENSDARG00000016667
ENSDARG00000017007
ENSDARG00000017108
ENSDARG00000017162
ENSDARG00000017634
ENSDARG00000017790
ENSDARG00000018032
ENSDARG00000018109
ENSDARG00000018521
ENSDARG00000018817
ENSDARG00000018896
ENSDARG00000019782
ENSDARG00000019902
ENSDARG00000020231
ENSDARG00000020450
ENSDARG00000020602
ENSDARG00000020758
ENSDARG00000021345
ENSDARG00000022251
ENSDARG00000022587
ENSDARG00000022951
ENSDARG00000023058
ENSDARG00000023683
ENSDARG00000023771
ENSDARG00000023861
ENSDARG00000023886
ENSDARG00000023940
ENSDARG00000024017
ENSDARG00000024575
ENSDARG00000025106
ENSDARG00000025658
ENSDARG00000025671
ENSDARG00000025728
ENSDARG00000025747
ENSDARG00000025891
ENSDARG00000026229
ENSDARG00000026333
ENSDARG00000026383
ENSDARG00000026840
ENSDARG00000027285
ENSDARG00000027738
ENSDARG00000028552
ENSDARG00000028846
ENSDARG00000029057
ENSDARG00000029112
ENSDARG00000029590
ENSDARG00000030097
ENSDARG00000030411
ENSDARG00000030614
ENSDARG00000030832
ENSDARG00000031013
ENSDARG00000031049
ENSDARG00000031720
ENSDARG00000031875
ENSDARG00000032056
ENSDARG00000032465
ENSDARG00000032653
ENSDARG00000032705
ENSDARG00000032714
ENSDARG00000033393
ENSDARG00000033498
ENSDARG00000033556
ENSDARG00000034165
ENSDARG00000034420
ENSDARG00000034424
ENSDARG00000034930
ENSDARG00000035577
ENSDARG00000035606
ENSDARG00000035655
ENSDARG00000035765
ENSDARG00000035861
ENSDARG00000035895
ENSDARG00000036501
ENSDARG00000036584
ENSDARG00000036767
ENSDARG00000037159
ENSDARG00000037475
ENSDARG00000037495
ENSDARG00000037496
ENSDARG00000037498
ENSDARG00000037587
ENSDARG00000037588
ENSDARG00000037639
ENSDARG00000037783
ENSDARG00000037925
ENSDARG00000038018
ENSDARG00000038373
ENSDARG00000038574
ENSDARG00000038655
ENSDARG00000038770
ENSDARG00000038974
ENSDARG00000039220
ENSDARG00000039385
ENSDARG00000039534
ENSDARG00000040048
ENSDARG00000040100
ENSDARG00000040274
ENSDARG00000040291
ENSDARG00000041150
ENSDARG00000041176
ENSDARG00000041205
ENSDARG00000041295
ENSDARG00000041379
ENSDARG00000041627
ENSDARG00000041660
ENSDARG00000041864
ENSDARG00000042107
ENSDARG00000042397
ENSDARG00000042703
ENSDARG00000042846
ENSDARG00000042948
ENSDARG00000042970
ENSDARG00000043122
ENSDARG00000043141
ENSDARG00000043483
ENSDARG00000043662
ENSDARG00000043673
ENSDARG00000043835
ENSDARG00000043902
ENSDARG00000043961
ENSDARG00000044015
ENSDARG00000044053
ENSDARG00000044278
ENSDARG00000044280
ENSDARG00000044414
ENSDARG00000044629
ENSDARG00000044900
ENSDARG00000045016
ENSDARG00000045156
ENSDARG00000045275
ENSDARG00000045483
ENSDARG00000045799
ENSDARG00000045804
ENSDARG00000045945
ENSDARG00000051814
ENSDARG00000051827
ENSDARG00000051908
ENSDARG00000052035
ENSDARG00000052765
ENSDARG00000052769
ENSDARG00000052775
ENSDARG00000052982
ENSDARG00000053220
ENSDARG00000053480
ENSDARG00000053487
ENSDARG00000053559
ENSDARG00000053592
ENSDARG00000053648
ENSDARG00000053665
ENSDARG00000053929
ENSDARG00000053987
ENSDARG00000054456
ENSDARG00000054667
ENSDARG00000054683
ENSDARG00000054744
ENSDARG00000054890
ENSDARG00000055183
ENSDARG00000055559
ENSDARG00000055589
ENSDARG00000055752
ENSDARG00000056004
ENSDARG00000056019
ENSDARG00000056084
ENSDARG00000056092
ENSDARG00000056105
ENSDARG00000056214
ENSDARG00000056262
ENSDARG00000056753
ENSDARG00000056768
ENSDARG00000056797
ENSDARG00000056911
ENSDARG00000056979
ENSDARG00000057408
ENSDARG00000057427
ENSDARG00000057481
ENSDARG00000057728
ENSDARG00000057792
ENSDARG00000058103
ENSDARG00000058409
ENSDARG00000058646
ENSDARG00000058649
ENSDARG00000058944
ENSDARG00000059163
ENSDARG00000059311
ENSDARG00000059394
ENSDARG00000059534
ENSDARG00000059558
ENSDARG00000059616
ENSDARG00000059678
ENSDARG00000059773
ENSDARG00000059903
ENSDARG00000059978
ENSDARG00000060008
ENSDARG00000060025
ENSDARG00000060095
ENSDARG00000060116
ENSDARG00000060182
ENSDARG00000060330
ENSDARG00000060349
ENSDARG00000060601
ENSDARG00000060638
ENSDARG00000060854
ENSDARG00000060939
ENSDARG00000061049
ENSDARG00000061191
ENSDARG00000061636
ENSDARG00000061647
ENSDARG00000061718
ENSDARG00000061746
ENSDARG00000061753
ENSDARG00000061791
ENSDARG00000061945
ENSDARG00000062056
ENSDARG00000062086
ENSDARG00000062376
ENSDARG00000062400
ENSDARG00000062471
ENSDARG00000062686
ENSDARG00000062712
ENSDARG00000062720
ENSDARG00000062744
ENSDARG00000062889
ENSDARG00000062902
ENSDARG00000063007
ENSDARG00000063019
ENSDARG00000063035
ENSDARG00000063156
ENSDARG00000063157
ENSDARG00000063158
ENSDARG00000067841
ENSDARG00000068144
ENSDARG00000068370
ENSDARG00000068428
ENSDARG00000068480
ENSDARG00000068551
ENSDARG00000068582
ENSDARG00000068657
ENSDARG00000068661
ENSDARG00000068716
ENSDARG00000068989
ENSDARG00000069038
ENSDARG00000069223
ENSDARG00000069245
ENSDARG00000069254
ENSDARG00000069291
ENSDARG00000069598
ENSDARG00000069607
ENSDARG00000069669
ENSDARG00000069701
ENSDARG00000069737
ENSDARG00000069765
ENSDARG00000069806
ENSDARG00000069827
ENSDARG00000070173
ENSDARG00000070321
ENSDARG00000070341
ENSDARG00000070467
ENSDARG00000070538
ENSDARG00000070575
ENSDARG00000070680
ENSDARG00000070781
ENSDARG00000070907
ENSDARG00000070931
ENSDARG00000071209
ENSDARG00000071333
ENSDARG00000071394
ENSDARG00000071506
ENSDARG00000071823
ENSDARG00000073707
ENSDARG00000073812
ENSDARG00000073824
ENSDARG00000074001
ENSDARG00000074213
ENSDARG00000074328
ENSDARG00000074329
ENSDARG00000074363
ENSDARG00000074469
ENSDARG00000074781
ENSDARG00000074833
ENSDARG00000075012
ENSDARG00000075098
ENSDARG00000075183
ENSDARG00000075222
ENSDARG00000075277
ENSDARG00000075547
ENSDARG00000076192
ENSDARG00000076268
ENSDARG00000076351
ENSDARG00000076364
ENSDARG00000076401
ENSDARG00000076797
ENSDARG00000076998
ENSDARG00000077096
ENSDARG00000077141
ENSDARG00000077165
ENSDARG00000077367
ENSDARG00000077428
ENSDARG00000077556
ENSDARG00000077730
ENSDARG00000077868
ENSDARG00000077893
ENSDARG00000078141
ENSDARG00000078302
ENSDARG00000078327
ENSDARG00000078461
ENSDARG00000078647
ENSDARG00000078665
ENSDARG00000078671
ENSDARG00000078755
ENSDARG00000078902
ENSDARG00000078940
ENSDARG00000078965
ENSDARG00000078971
ENSDARG00000079004
ENSDARG00000079119
ENSDARG00000079294
ENSDARG00000079366
ENSDARG00000079423
ENSDARG00000079500
ENSDARG00000079700
ENSDARG00000079781
ENSDARG00000079908
ENSDARG00000086030
ENSDARG00000086214
ENSDARG00000086453
ENSDARG00000086912
ENSDARG00000087100
ENSDARG00000087635
ENSDARG00000087659
ENSDARG00000088116
ENSDARG00000088323
ENSDARG00000088331
ENSDARG00000088377
ENSDARG00000088541
ENSDARG00000088593
ENSDARG00000089262
ENSDARG00000089314
ENSDARG00000089522
ENSDARG00000089766
ENSDARG00000089883
ENSDARG00000090064
ENSDARG00000090564
ENSDARG00000090760
ENSDARG00000090892
ENSDARG00000091191
ENSDARG00000091203
ENSDARG00000091785
ENSDARG00000092039
ENSDARG00000092099
ENSDARG00000092759
ENSDARG00000092792
ENSDARG00000093105
ENSDARG00000093286
ENSDARG00000093856
ENSDARG00000094074
ENSDARG00000094515
ENSDARG00000094714
ENSDARG00000094860
ENSDARG00000095009
ENSDARG00000095656

## Sheet: Module6
ENSDARG00000001656
ENSDARG00000001760
ENSDARG00000001971
ENSDARG00000001993
ENSDARG00000002192
ENSDARG00000002259
ENSDARG00000002394
ENSDARG00000002696
ENSDARG00000003259
ENSDARG00000003533
ENSDARG00000003970
ENSDARG00000003991
ENSDARG00000004051
ENSDARG00000004627
ENSDARG00000005221
ENSDARG00000006372
ENSDARG00000006838
ENSDARG00000007018
ENSDARG00000007534
ENSDARG00000007715
ENSDARG00000008010
ENSDARG00000009443
ENSDARG00000009612
ENSDARG00000010252
ENSDARG00000012071
ENSDARG00000013752
ENSDARG00000013771
ENSDARG00000013871
ENSDARG00000013926
ENSDARG00000014623
ENSDARG00000014805
ENSDARG00000015527
ENSDARG00000015626
ENSDARG00000016141
ENSDARG00000016290
ENSDARG00000016494
ENSDARG00000016736
ENSDARG00000016854
ENSDARG00000017127
ENSDARG00000018361
ENSDARG00000018797
ENSDARG00000019686
ENSDARG00000019752
ENSDARG00000020387
ENSDARG00000020994
ENSDARG00000021339
ENSDARG00000021405
ENSDARG00000021573
ENSDARG00000021866
ENSDARG00000022944
ENSDARG00000025089
ENSDARG00000025608
ENSDARG00000026017
ENSDARG00000027799
ENSDARG00000027903
ENSDARG00000028393
ENSDARG00000028412
ENSDARG00000029446
ENSDARG00000029995
ENSDARG00000030157
ENSDARG00000030215
ENSDARG00000030893
ENSDARG00000030915
ENSDARG00000031413
ENSDARG00000031683
ENSDARG00000032601
ENSDARG00000033594
ENSDARG00000033684
ENSDARG00000033832
ENSDARG00000034098
ENSDARG00000034243
ENSDARG00000035309
ENSDARG00000035458
ENSDARG00000035553
ENSDARG00000035918
ENSDARG00000035944
ENSDARG00000036186
ENSDARG00000036787
ENSDARG00000036846
ENSDARG00000036940
ENSDARG00000037067
ENSDARG00000037421
ENSDARG00000037533
ENSDARG00000037758
ENSDARG00000038011
ENSDARG00000038293
ENSDARG00000038296
ENSDARG00000038367
ENSDARG00000038372
ENSDARG00000038587
ENSDARG00000039116
ENSDARG00000039439
ENSDARG00000039964
ENSDARG00000040252
ENSDARG00000040466
ENSDARG00000040643
ENSDARG00000040736
ENSDARG00000040738
ENSDARG00000040898
ENSDARG00000041433
ENSDARG00000041492
ENSDARG00000041540
ENSDARG00000041705
ENSDARG00000041787
ENSDARG00000041848
ENSDARG00000042178
ENSDARG00000042513
ENSDARG00000042562
ENSDARG00000042620
ENSDARG00000042644
ENSDARG00000042880
ENSDARG00000042953
ENSDARG00000042972
ENSDARG00000043173
ENSDARG00000043175
ENSDARG00000043586
ENSDARG00000043667
ENSDARG00000043729
ENSDARG00000043798
ENSDARG00000043806
ENSDARG00000044129
ENSDARG00000044276
ENSDARG00000044561
ENSDARG00000044875
ENSDARG00000045353
ENSDARG00000045391
ENSDARG00000045560
ENSDARG00000051876
ENSDARG00000052122
ENSDARG00000052176
ENSDARG00000052331
ENSDARG00000052578
ENSDARG00000052873
ENSDARG00000052905
ENSDARG00000052919
ENSDARG00000053068
ENSDARG00000053201
ENSDARG00000053207
ENSDARG00000053215
ENSDARG00000053366
ENSDARG00000053424
ENSDARG00000053481
ENSDARG00000053502
ENSDARG00000053512
ENSDARG00000053845
ENSDARG00000054324
ENSDARG00000054609
ENSDARG00000054753
ENSDARG00000054898
ENSDARG00000055053
ENSDARG00000055175
ENSDARG00000055186
ENSDARG00000056178
ENSDARG00000056411
ENSDARG00000056443
ENSDARG00000056551
ENSDARG00000056625
ENSDARG00000056726
ENSDARG00000057338
ENSDARG00000057536
ENSDARG00000057598
ENSDARG00000058064
ENSDARG00000058218
ENSDARG00000058248
ENSDARG00000058332
ENSDARG00000058556
ENSDARG00000058799
ENSDARG00000059110
ENSDARG00000059254
ENSDARG00000059282
ENSDARG00000059677
ENSDARG00000059944
ENSDARG00000059956
ENSDARG00000060051
ENSDARG00000060578
ENSDARG00000060838
ENSDARG00000060879
ENSDARG00000061805
ENSDARG00000061836
ENSDARG00000061858
ENSDARG00000062077
ENSDARG00000062132
ENSDARG00000062222
ENSDARG00000062618
ENSDARG00000063078
ENSDARG00000068290
ENSDARG00000068303
ENSDARG00000068387
ENSDARG00000068726
ENSDARG00000068876
ENSDARG00000068944
ENSDARG00000069133
ENSDARG00000069293
ENSDARG00000069294
ENSDARG00000069504
ENSDARG00000069512
ENSDARG00000069518
ENSDARG00000069615
ENSDARG00000069895
ENSDARG00000070170
ENSDARG00000070304
ENSDARG00000070317
ENSDARG00000070529
ENSDARG00000070597
ENSDARG00000070774
ENSDARG00000070775
ENSDARG00000070857
ENSDARG00000070948
ENSDARG00000070996
ENSDARG00000071020
ENSDARG00000071216
ENSDARG00000071618
ENSDARG00000071622
ENSDARG00000073675
ENSDARG00000074036
ENSDARG00000074652
ENSDARG00000074698
ENSDARG00000074813
ENSDARG00000074816
ENSDARG00000075029
ENSDARG00000075159
ENSDARG00000075161
ENSDARG00000075930
ENSDARG00000075932
ENSDARG00000076132
ENSDARG00000076313
ENSDARG00000076487
ENSDARG00000076848
ENSDARG00000076983
ENSDARG00000077504
ENSDARG00000077880
ENSDARG00000078134
ENSDARG00000078137
ENSDARG00000078253
ENSDARG00000078876
ENSDARG00000079210
ENSDARG00000079235
ENSDARG00000079296
ENSDARG00000079325
ENSDARG00000079443
ENSDARG00000079522
ENSDARG00000079924
ENSDARG00000086460
ENSDARG00000086616
ENSDARG00000086660
ENSDARG00000087002
ENSDARG00000087437
ENSDARG00000087460
ENSDARG00000087532
ENSDARG00000087622
ENSDARG00000087625
ENSDARG00000087983
ENSDARG00000088112
ENSDARG00000088912
ENSDARG00000088981
ENSDARG00000089156
ENSDARG00000089255
ENSDARG00000089661
ENSDARG00000090730
ENSDARG00000090899
ENSDARG00000091211
ENSDARG00000091273
ENSDARG00000091311
ENSDARG00000091864
ENSDARG00000092087
ENSDARG00000092204
ENSDARG00000092534
ENSDARG00000092728
ENSDARG00000092730
ENSDARG00000092764
ENSDARG00000093078
ENSDARG00000093116
ENSDARG00000093318
ENSDARG00000093384
ENSDARG00000093491
ENSDARG00000093600
ENSDARG00000093629
ENSDARG00000093844
ENSDARG00000093862
ENSDARG00000094438
ENSDARG00000094708
ENSDARG00000094778
ENSDARG00000094840
ENSDARG00000095175
ENSDARG00000095184
ENSDARG00000095355
ENSDARG00000095424
ENSDARG00000095509
ENSDARG00000095633
ENSDARG00000095730

## Sheet: Module7
ENSDARG00000000069
ENSDARG00000000638
ENSDARG00000001220
ENSDARG00000002738
ENSDARG00000003054
ENSDARG00000003523
ENSDARG00000003699
ENSDARG00000003904
ENSDARG00000004221
ENSDARG00000004794
ENSDARG00000004952
ENSDARG00000006372
ENSDARG00000008473
ENSDARG00000008948
ENSDARG00000009852
ENSDARG00000010097
ENSDARG00000010662
ENSDARG00000010701
ENSDARG00000011135
ENSDARG00000012915
ENSDARG00000013841
ENSDARG00000014357
ENSDARG00000015290
ENSDARG00000015476
ENSDARG00000015552
ENSDARG00000016448
ENSDARG00000017240
ENSDARG00000017953
ENSDARG00000017994
ENSDARG00000019294
ENSDARG00000019772
ENSDARG00000021239
ENSDARG00000021444
ENSDARG00000021497
ENSDARG00000021997
ENSDARG00000022334
ENSDARG00000023484
ENSDARG00000024522
ENSDARG00000024631
ENSDARG00000025601
ENSDARG00000025943
ENSDARG00000026035
ENSDARG00000026864
ENSDARG00000027161
ENSDARG00000028815
ENSDARG00000029146
ENSDARG00000029720
ENSDARG00000031359
ENSDARG00000033071
ENSDARG00000035601
ENSDARG00000035709
ENSDARG00000035875
ENSDARG00000036430
ENSDARG00000037056
ENSDARG00000037245
ENSDARG00000037619
ENSDARG00000037964
ENSDARG00000038405
ENSDARG00000038682
ENSDARG00000038956
ENSDARG00000039243
ENSDARG00000039657
ENSDARG00000039682
ENSDARG00000039824
ENSDARG00000040254
ENSDARG00000040735
ENSDARG00000042339
ENSDARG00000042536
ENSDARG00000042621
ENSDARG00000042793
ENSDARG00000042992
ENSDARG00000043142
ENSDARG00000043175
ENSDARG00000043196
ENSDARG00000043328
ENSDARG00000043719
ENSDARG00000043850
ENSDARG00000044326
ENSDARG00000044415
ENSDARG00000045453
ENSDARG00000045469
ENSDARG00000045646
ENSDARG00000051890
ENSDARG00000052097
ENSDARG00000052188
ENSDARG00000052332
ENSDARG00000052433
ENSDARG00000052447
ENSDARG00000052899
ENSDARG00000052900
ENSDARG00000053136
ENSDARG00000053728
ENSDARG00000053833
ENSDARG00000054136
ENSDARG00000054968
ENSDARG00000055567
ENSDARG00000055705
ENSDARG00000056077
ENSDARG00000056501
ENSDARG00000056764
ENSDARG00000057582
ENSDARG00000058863
ENSDARG00000058945
ENSDARG00000058958
ENSDARG00000059000
ENSDARG00000059008
ENSDARG00000059855
ENSDARG00000060246
ENSDARG00000060325
ENSDARG00000061498
ENSDARG00000062228
ENSDARG00000062828
ENSDARG00000062874
ENSDARG00000063569
ENSDARG00000063613
ENSDARG00000067976
ENSDARG00000068098
ENSDARG00000068141
ENSDARG00000068288
ENSDARG00000068372
ENSDARG00000069214
ENSDARG00000069260
ENSDARG00000069281
ENSDARG00000069370
ENSDARG00000069411
ENSDARG00000069435
ENSDARG00000069707
ENSDARG00000069839
ENSDARG00000070132
ENSDARG00000070224
ENSDARG00000070368
ENSDARG00000070526
ENSDARG00000070672
ENSDARG00000070964
ENSDARG00000070997
ENSDARG00000071361
ENSDARG00000071425
ENSDARG00000071657
ENSDARG00000071879
ENSDARG00000073976
ENSDARG00000073994
ENSDARG00000074049
ENSDARG00000074205
ENSDARG00000074265
ENSDARG00000074547
ENSDARG00000074950
ENSDARG00000075219
ENSDARG00000075632
ENSDARG00000075710
ENSDARG00000075854
ENSDARG00000076731
ENSDARG00000078201
ENSDARG00000078364
ENSDARG00000078472
ENSDARG00000078871
ENSDARG00000078999
ENSDARG00000079002
ENSDARG00000079272
ENSDARG00000081322
ENSDARG00000086603
ENSDARG00000087523
ENSDARG00000087569
ENSDARG00000088397
ENSDARG00000088500
ENSDARG00000088656
ENSDARG00000088918
ENSDARG00000089008
ENSDARG00000089451
ENSDARG00000089463
ENSDARG00000089722
ENSDARG00000089952
ENSDARG00000090052
ENSDARG00000090851
ENSDARG00000090900
ENSDARG00000090932
ENSDARG00000091557
ENSDARG00000091995
ENSDARG00000092028
ENSDARG00000092191
ENSDARG00000092259
ENSDARG00000092561
ENSDARG00000092696
ENSDARG00000092868
ENSDARG00000093100
ENSDARG00000093376
ENSDARG00000093547
ENSDARG00000093712
ENSDARG00000093890
ENSDARG00000093972
ENSDARG00000094083
ENSDARG00000094132
ENSDARG00000094330
ENSDARG00000094425
ENSDARG00000094434
ENSDARG00000094665
ENSDARG00000094857
ENSDARG00000094886
ENSDARG00000094928
ENSDARG00000095042
ENSDARG00000095050
ENSDARG00000095223
ENSDARG00000095297
ENSDARG00000095425
ENSDARG00000095693
ENSDARG00000095764
ENSDARG00000095790
ENSDARG00000095854
